# Supplementary material for: The Role of Naphthaleneacetic Acid and 1-Methylcyclopropene in Preventing Preharvest Berry Dropping in Vitis vinifera L
Source: Plants (Basel). 2025 Jan 19;14(2):280. doi: 10.3390/plants14020280 (PMC11768357; doi:10.3390/plants14020280)
Supplement: Supplementary file 1 [file plants-14-00280-s001.zip]

Archive with 1 entries (1 files):
- plants-3398984-supplementary.pdf
